# Supplementary material for: Effects of Natural Sorbents on the Germination and Early Growth of Grasses on Soils Contaminated by Potentially Toxic Elements
Source: Plants (Basel). 2020 Nov 17;9(11):1591. doi: 10.3390/plants9111591 (PMC7698367; doi:10.3390/plants9111591)
Supplement: Supplementary file 1 [file plants-09-01591-s001.zip]

Archive with 1 entries (1 files):
- Table_1S_supplementary_material.xlsx
