# Supplementary material for: Effects of Natural Sorbents on the Germination and Early Growth of Grasses on Soils Contaminated by Potentially Toxic Elements
Source: Plants (Basel). 2020 Nov 17;9(11):1591. doi: 10.3390/plants9111591 (PMC7698367; doi:10.3390/plants9111591)
Supplement: Supplementary file 1 [file plants-09-01591-s001.zip › Table_1S_supplementary_material.xlsx]

## Sheet: pH
Table 1S(a). Sources data for pH
extract type	pH values
Distilled water	5.61
Distilled water	5.62
Distilled water	5.6
average	5.61
Cu (soil)	6.24
Cu	6.24
Cu	6.25
average	6.24333
BCH	6.15
BCH	6.15
BCH	6.16
average	6.15333
B	6.68
B	6.67
B	6.66
average	6.67
ChM	6.12
ChM	6.15
ChM	6.17
average	6.14667
OS	7.36
OS	7.35
OS	7.34
average	7.35
copper soil with sorbents: BCH – biochar, B – bentonite, ChM – chicken manure, OS – organic substrates

## Sheet: GI
Table 1S(b). Sources data for germination index (GI)
species	treatment	after 3 days	after 7 days	GPafter 3 days	GPafter 7 days
Agrostis capilaris	distilled water	19	22	76	88
Agrostis capilaris	distilled water	15	23	60	92
Agrostis capilaris	distilled water	20	22	80	88
Agrostis capilaris	distilled water	20	22	80	88
Agrostis capilaris	distilled water	18	23	72	92
		18.4	22.4	73.6	89.6
Agrostis capilaris	Cu	20	22	80	88
Agrostis capilaris	Cu	19	20	76	80
Agrostis capilaris	Cu	20	21	80	84
Agrostis capilaris	Cu	19	23	76	92
Agrostis capilaris	Cu	19	19	76	76
		19.4	21	77.6	84
Agrostis capilaris	BCH	22	24	88	96
Agrostis capilaris	BCH	17	19	68	76
Agrostis capilaris	BCH	20	23	80	92
Agrostis capilaris	BCH	15	22	60	88
Agrostis capilaris	BCH	21	24	84	96
		19	22.4	76	89.6
Agrostis capilaris	B	20	23	80	92
Agrostis capilaris	B	18	20	72	80
Agrostis capilaris	B	21	22	84	88
Agrostis capilaris	B	17	18	68	72
Agrostis capilaris	B	19	20	76	80
		19	20.6	76	82.4
Agrostis capilaris	ChM	19	21	76	84
Agrostis capilaris	ChM	20	20	80	80
Agrostis capilaris	ChM	21	24	84	96
Agrostis capilaris	ChM	20	23	80	92
Agrostis capilaris	ChM	21	21	84	84
		20.2	21.8	80.8	87.2
Agrostis capilaris	OS	17	22	68	88
Agrostis capilaris	OS	22	22	88	88
Agrostis capilaris	OS	23	24	92	96
Agrostis capilaris	OS	20	22	80	88
Agrostis capilaris	OS	19	24	76	96
		20.2	22.8	80.8	91.2
Agrostis stolinifera	distilled water	7	8	28	32
Agrostis stolinifera	distilled water	3	11	12	44
Agrostis stolinifera	distilled water	3	14	12	56
Agrostis stolinifera	distilled water	3	10	12	40
Agrostis stolinifera	distilled water	5	9	20	36
		4.2	10.4	16.8	41.6
Agrostis stolinifera	Cu	3	7	12	28
Agrostis stolinifera	Cu	7	7	28	28
Agrostis stolinifera	Cu	8	12	32	48
Agrostis stolinifera	Cu	3	3	12	12
Agrostis stolinifera	Cu	2	10	8	40
		4.6	7.8	18.4	31.2
Agrostis stolinifera	BCH	1	5	4	20
Agrostis stolinifera	BCH	0	5	0	20
Agrostis stolinifera	BCH	2	6	8	24
Agrostis stolinifera	BCH	2	6	8	24
Agrostis stolinifera	BCH	4	7	16	28
		1.8	5.8	7.2	23.2
Agrostis stolinifera	B	2	5	8	20
Agrostis stolinifera	B	2	8	8	32
Agrostis stolinifera	B	9	10	36	40
Agrostis stolinifera	B	4	7	16	28
Agrostis stolinifera	B	5	7	20	28
		4.4	7.4	17.6	29.6
Agrostis stolinifera	ChM	5	9	20	36
Agrostis stolinifera	ChM	5	5	20	20
Agrostis stolinifera	ChM	5	9	20	36
Agrostis stolinifera	ChM	6	7	24	28
Agrostis stolinifera	ChM	1	4	4	16
		4.4	6.8	17.6	27.2
Agrostis stolinifera	OS	2	4	8	16
Agrostis stolinifera	OS	3	6	12	24
Agrostis stolinifera	OS	3	6	12	24
Agrostis stolinifera	OS	7	9	28	36
Agrostis stolinifera	OS	2	7	8	28
		3.4	6.4	13.6	25.6
Festuca rubra	distilled water	10	21	40	84
Festuca rubra	distilled water	21	25	84	100
Festuca rubra	distilled water	13	21	52	84
Festuca rubra	distilled water	18	23	72	92
Festuca rubra	distilled water	10	21	40	84
		14.4	22.2	57.6	88.8
Festuca rubra	Cu	10	22	40	88
Festuca rubra	Cu	13	21	52	84
Festuca rubra	Cu	23	24	92	96
Festuca rubra	Cu	9	23	36	92
Festuca rubra	Cu	6	20	24	80
		12.2	22	48.8	88
Festuca rubra	BCH	11	22	44	88
Festuca rubra	BCH	11	22	44	88
Festuca rubra	BCH	11	20	44	80
Festuca rubra	BCH	8	20	32	80
Festuca rubra	BCH	13	21	52	84
		10.8	21	43.2	84
Festuca rubra	B	11	22	44	88
Festuca rubra	B	10	22	40	88
Festuca rubra	B	12	22	48	88
Festuca rubra	B	9	20	36	80
Festuca rubra	B	8	22	32	88
		10	21.6	40	86.4
Festuca rubra	ChM	16	23	64	92
Festuca rubra	ChM	9	21	36	84
Festuca rubra	ChM	13	22	52	88
Festuca rubra	ChM	16	22	64	88
Festuca rubra	ChM	14	23	56	92
		13.6	22.2	54.4	88.8
Festuca rubra	OS	12	19	48	76
Festuca rubra	OS	11	19	44	76
Festuca rubra	OS	17	22	68	88
Festuca rubra	OS	10	20	40	80
Festuca rubra	OS	13	20	52	80
		12.6	20	50.4	80
Poa pratensis	distilled water	0	20	0	80
Poa pratensis	distilled water	0	22	0	88
Poa pratensis	distilled water	0	15	0	60
Poa pratensis	distilled water	0	20	0	80
Poa pratensis	distilled water	0	22	0	88
		0	19.8	0	79.2
Poa pratensis	Cu (soil)	18	23	72	92
Poa pratensis	Cu	18	21	72	84
Poa pratensis	Cu	11	24	44	96
Poa pratensis	Cu	22	24	88	96
Poa pratensis	Cu	19	23	76	92
		17.6	23	70.4	92
Poa pratensis	BCH	18	24	72	96
Poa pratensis	BCH	14	23	56	92
Poa pratensis	BCH	21	25	84	100
Poa pratensis	BCH	12	20	48	80
Poa pratensis	BCH	15	21	60	84
		16	22.6	64	90.4
Poa pratensis	B	19	25	76	100
Poa pratensis	B	19	23	76	92
Poa pratensis	B	10	23	40	92
Poa pratensis	B	16	21	64	84
Poa pratensis	B	11	24	44	96
		15	23.2	60	92.8
Poa pratensis	ChM	11	20	44	80
Poa pratensis	ChM	6	22	24	88
Poa pratensis	ChM	11	23	44	92
Poa pratensis	ChM	12	23	48	92
Poa pratensis	ChM	10	24	40	96
		10	22.4	40	89.6
Poa pratensis	OS	18	25	72	100
Poa pratensis	OS	11	24	44	96
Poa pratensis	OS	15	23	60	92
Poa pratensis	OS	12	23	48	92
Poa pratensis	OS	12	22	48	88
		13.6	23.4	54.4	93.6
copper soil with sorbents: BCH – biochar, B – bentonite, ChM – chicken manure, OS – organic substrates

## Sheet: T50
Table 1S(c). Sources data for time required for 50% germination index (T50)
species	treatment	after 3 days	after 7 days	T50
Agrostis capilaris	distilled water	19	22	0.45
Agrostis capilaris	distilled water	15	23	0.452381
Agrostis capilaris	distilled water	20	22	0.45
Agrostis capilaris	distilled water	20	22	0.45
Agrostis capilaris	distilled water	18	23	0.452381
		18.4	22.4	0.450952
Agrostis capilaris	Cu	20	22	0.45
Agrostis capilaris	Cu	19	20	0.444444
Agrostis capilaris	Cu	20	21	0.447368
Agrostis capilaris	Cu	19	23	0.452381
Agrostis capilaris	Cu	19	19	0.441176
average		19.4	21	0.447074
Agrostis capilaris	BCH	22	24	0.454545
Agrostis capilaris	BCH	17	19	0.441176
Agrostis capilaris	BCH	20	23	0.452381
Agrostis capilaris	BCH	15	22	0.45
Agrostis capilaris	BCH	21	24	0.454545
average		19	22.4	0.45053
Agrostis capilaris	B	20	23	0.452381
Agrostis capilaris	B	18	20	0.444444
Agrostis capilaris	B	21	22	0.45
Agrostis capilaris	B	17	18	0.4375
Agrostis capilaris	B	19	20	0.444444
average		19	20.6	0.445754
Agrostis capilaris	ChM	19	21	0.447368
Agrostis capilaris	ChM	20	20	0.444444
Agrostis capilaris	ChM	21	24	0.454545
Agrostis capilaris	ChM	20	23	0.452381
Agrostis capilaris	ChM	21	21	0.447368
average		20.2	21.8	0.449222
Agrostis capilaris	OS	17	22	0.45
Agrostis capilaris	OS	22	22	0.45
Agrostis capilaris	OS	23	24	0.454545
Agrostis capilaris	OS	20	22	0.45
Agrostis capilaris	OS	19	24	0.454545
average		20.2	22.8	0.451818
Agrostis stolinifera	distilled water	7	8	0.333333
Agrostis stolinifera	distilled water	3	11	0.388889
Agrostis stolinifera	distilled water	3	14	0.416667
Agrostis stolinifera	distilled water	3	10	0.375
Agrostis stolinifera	distilled water	5	9	0.357143
average		4.2	10.4	0.374206
Agrostis stolinifera	Cu	3	7	0.3
Agrostis stolinifera	Cu	7	7	0.3
Agrostis stolinifera	Cu	8	12	0.4
Agrostis stolinifera	Cu	3	3	-0.5
Agrostis stolinifera	Cu	2	10	0.375
average		4.6	7.8	0.175
Agrostis stolinifera	BCH	1	5	0.166667
Agrostis stolinifera	BCH	0	5	0.166667
Agrostis stolinifera	BCH	2	6	0.25
Agrostis stolinifera	BCH	2	6	0.25
Agrostis stolinifera	BCH	4	7	0.3
average		1.8	5.8	0.226667
Agrostis stolinifera	B	2	5	0.166667
Agrostis stolinifera	B	2	8	0.333333
Agrostis stolinifera	B	9	10	0.375
Agrostis stolinifera	B	4	7	0.3
Agrostis stolinifera	B	5	7	0.3
average		4.4	7.4	0.295
Agrostis stolinifera	ChM	5	9	0.357143
Agrostis stolinifera	ChM	5	5	0.166667
Agrostis stolinifera	ChM	5	9	0.357143
Agrostis stolinifera	ChM	6	7	0.3
Agrostis stolinifera	ChM	1	4	0
average		4.4	6.8	0.23619
Agrostis stolinifera	OS	2	4	0
Agrostis stolinifera	OS	3	6	0.25
Agrostis stolinifera	OS	3	6	0.25
Agrostis stolinifera	OS	7	9	0.357143
Agrostis stolinifera	OS	2	7	0.3
average		3.4	6.4	0.231429
Festuca rubra	distilled water	10	21	0.447368
Festuca rubra	distilled water	21	25	0.456522
Festuca rubra	distilled water	13	21	0.447368
Festuca rubra	distilled water	18	23	0.452381
Festuca rubra	distilled water	10	21	0.447368
average		14.4	22.2	0.450202
Festuca rubra	Cu	10	22	0.45
Festuca rubra	Cu	13	21	0.447368
Festuca rubra	Cu	23	24	0.454545
Festuca rubra	Cu	9	23	0.452381
Festuca rubra	Cu	6	20	0.444444
average		12.2	22	0.449748
Festuca rubra	BCH	11	22	0.45
Festuca rubra	BCH	11	22	0.45
Festuca rubra	BCH	11	20	0.444444
Festuca rubra	BCH	8	20	0.444444
Festuca rubra	BCH	13	21	0.447368
average		10.8	21	0.447251
Festuca rubra	B	11	22	0.45
Festuca rubra	B	10	22	0.45
Festuca rubra	B	12	22	0.45
Festuca rubra	B	9	20	0.444444
Festuca rubra	B	8	22	0.45
average		10	21.6	0.448889
Festuca rubra	ChM	16	23	0.452381
Festuca rubra	ChM	9	21	0.447368
Festuca rubra	ChM	13	22	0.45
Festuca rubra	ChM	16	22	0.45
Festuca rubra	ChM	14	23	0.452381
average		13.6	22.2	0.450426
Festuca rubra	OS	12	19	0.441176
Festuca rubra	OS	11	19	0.441176
Festuca rubra	OS	17	22	0.45
Festuca rubra	OS	10	20	0.444444
Festuca rubra	OS	13	20	0.444444
average		12.6	20	0.444248
Poa pratensis	distilled water	0	20	0.444444
Poa pratensis	distilled water	0	22	0.45
Poa pratensis	distilled water	0	15	0.423077
Poa pratensis	distilled water	0	20	0.444444
Poa pratensis	distilled water	0	22	0.45
average		0	19.8	0.442393
Poa pratensis	Cu	18	23	0.452381
Poa pratensis	Cu	18	21	0.447368
Poa pratensis	Cu	11	24	0.454545
Poa pratensis	Cu	22	24	0.454545
Poa pratensis	Cu	19	23	0.452381
average		17.6	23	0.452244
Poa pratensis	BCH	18	24	0.454545
Poa pratensis	BCH	14	23	0.452381
Poa pratensis	BCH	21	25	0.456522
Poa pratensis	BCH	12	20	0.444444
Poa pratensis	BCH	15	21	0.447368
average		16	22.6	0.451052
Poa pratensis	B	19	25	0.456522
Poa pratensis	B	19	23	0.452381
Poa pratensis	B	10	23	0.452381
Poa pratensis	B	16	21	0.447368
Poa pratensis	B	11	24	0.454545
average		15	23.2	0.45264
Poa pratensis	ChM	11	20	0.444444
Poa pratensis	ChM	6	22	0.45
Poa pratensis	ChM	11	23	0.452381
Poa pratensis	ChM	12	23	0.452381
Poa pratensis	ChM	10	24	0.454545
average		10	22.4	0.45075
Poa pratensis	OS	18	25	0.456522
Poa pratensis	OS	11	24	0.454545
Poa pratensis	OS	15	23	0.452381
Poa pratensis	OS	12	23	0.452381
Poa pratensis	OS	12	22	0.45
average		13.6	23.4	0.453166
copper soil with sorbents: BCH – biochar, B – bentonite, ChM – chicken manure, OS – organic substrates

## Sheet: SE
Table 1S(d). Sources data for speed of emergence (SE)
species	treatment	after 3 days	after 7 days	SE
Agrostis capilaris	distilled water	20	22	90.9091
Agrostis capilaris	distilled water	19	20	95
Agrostis capilaris	distilled water	20	21	95.2381
Agrostis capilaris	distilled water	19	23	82.6087
Agrostis capilaris	distilled water	19	19	100
average		19.4	21	92.7512
Agrostis capilaris	Cu	19	22	86.3636
Agrostis capilaris	Cu	15	23	65.2174
Agrostis capilaris	Cu	20	22	90.9091
Agrostis capilaris	Cu	20	22	90.9091
Agrostis capilaris	Cu	18	23	78.2609
average		18.4	22.4	82.332
Agrostis capilaris	BCH	22	24	91.6667
Agrostis capilaris	BCH	17	19	89.4737
Agrostis capilaris	BCH	20	23	86.9565
Agrostis capilaris	BCH	15	22	68.1818
Agrostis capilaris	BCH	21	24	87.5
average		19	22.4	84.7557
Agrostis capilaris	B	20	23	86.9565
Agrostis capilaris	B	18	20	90
Agrostis capilaris	B	21	22	95.4545
Agrostis capilaris	B	17	18	94.4444
Agrostis capilaris	B	19	20	95
average		19	20.6	92.3711
Agrostis capilaris	ChM	19	21	90.4762
Agrostis capilaris	ChM	20	20	100
Agrostis capilaris	ChM	21	24	87.5
Agrostis capilaris	ChM	20	23	86.9565
Agrostis capilaris	ChM	21	21	100
average		20.2	21.8	92.9865
Agrostis capilaris	OS	17	22	77.2727
Agrostis capilaris	OS	22	22	100
Agrostis capilaris	OS	23	24	95.8333
Agrostis capilaris	OS	20	22	90.9091
Agrostis capilaris	OS	19	24	79.1667
average		20.2	22.8	88.6364
Agrostis stolinifera	distilled water	7	8	87.5
Agrostis stolinifera	distilled water	3	11	27.2727
Agrostis stolinifera	distilled water	3	14	21.4286
Agrostis stolinifera	distilled water	3	10	30
Agrostis stolinifera	distilled water	5	9	55.5556
average		4.2	10.4	44.3514
Agrostis stolinifera	Cu	3	7	42.8571
Agrostis stolinifera	Cu	7	7	100
Agrostis stolinifera	Cu	8	12	66.6667
Agrostis stolinifera	Cu	3	3	100
Agrostis stolinifera	Cu	2	10	20
average		4.6	7.8	35.2278
Agrostis stolinifera	BCH	1	5	20
Agrostis stolinifera	BCH	0	5	0
Agrostis stolinifera	BCH	2	6	33.3333
Agrostis stolinifera	BCH	2	6	33.3333
Agrostis stolinifera	BCH	4	7	57.1429
average		1.8	5.8	28.7619
Agrostis stolinifera	B	2	5	40
Agrostis stolinifera	B	2	8	25
Agrostis stolinifera	B	9	10	90
Agrostis stolinifera	B	4	7	57.1429
Agrostis stolinifera	B	5	7	71.4286
average		4.4	7.4	56.7143
Agrostis stolinifera	ChM	5	9	55.5556
Agrostis stolinifera	ChM	5	5	100
Agrostis stolinifera	ChM	5	9	55.5556
Agrostis stolinifera	ChM	6	7	85.7143
Agrostis stolinifera	ChM	1	4	25
average		4.4	6.8	64.3651
Agrostis stolinifera	OS	2	4	50
Agrostis stolinifera	OS	3	6	50
Agrostis stolinifera	OS	3	6	50
Agrostis stolinifera	OS	7	9	77.7778
Agrostis stolinifera	OS	2	7	28.5714
average		3.4	6.4	51.2698
Festuca rubra	distilled water	10	21	47.619
Festuca rubra	distilled water	21	25	84
Festuca rubra	distilled water	13	21	61.9048
Festuca rubra	distilled water	18	23	78.2609
Festuca rubra	distilled water	10	21	47.619
average		14.4	22.2	63.8807
Festuca rubra	Cu	10	22	45.4545
Festuca rubra	Cu	13	21	61.9048
Festuca rubra	Cu	23	24	95.8333
Festuca rubra	Cu	9	23	39.1304
Festuca rubra	Cu	6	20	30
average		12.2	22	54.4646
Festuca rubra	BCH	11	22	50
Festuca rubra	BCH	11	22	50
Festuca rubra	BCH	11	20	55
Festuca rubra	BCH	8	20	40
Festuca rubra	BCH	13	21	61.9048
average		10.8	21	51.381
Festuca rubra	B	11	22	50
Festuca rubra	B	10	22	45.4545
Festuca rubra	B	12	22	54.5455
Festuca rubra	B	9	20	45
Festuca rubra	B	8	22	36.3636
average		10	21.6	46.2727
Festuca rubra	ChM	16	23	69.5652
Festuca rubra	ChM	9	21	42.8571
Festuca rubra	ChM	13	22	59.0909
Festuca rubra	ChM	16	22	72.7273
Festuca rubra	ChM	14	23	60.8696
average		13.6	22.2	61.022
Festuca rubra	OS	12	19	63.1579
Festuca rubra	OS	11	19	57.8947
Festuca rubra	OS	17	22	77.2727
Festuca rubra	OS	10	20	50
Festuca rubra	OS	13	20	20
average		12.6	20	63
Poa pratensis	distilled water	18	20	90
Poa pratensis	distilled water	20	22	90.9091
Poa pratensis	distilled water	13	15	86.6667
Poa pratensis	distilled water	19	20	95
Poa pratensis	distilled water	21	22	95.4545
average		18.2	19.8	91.6061
Poa pratensis	Cu	18	23	78.2609
Poa pratensis	Cu	18	21	85.7143
Poa pratensis	Cu	11	24	45.8333
Poa pratensis	Cu	22	24	91.6667
Poa pratensis	Cu	19	23	82.6087
average		17.6	23	76.8168
Poa pratensis	BCH	18	24	75
Poa pratensis	BCH	14	23	60.8696
Poa pratensis	BCH	21	25	84
Poa pratensis	BCH	12	20	60
Poa pratensis	BCH	15	21	71.4286
average		16	22.6	70.2596
Poa pratensis	B	19	25	76
Poa pratensis	B	19	23	82.6087
Poa pratensis	B	10	23	43.4783
Poa pratensis	B	16	21	76.1905
Poa pratensis	B	11	24	45.8333
average		15	23.2	64.8222
Poa pratensis	ChM	11	20	55
Poa pratensis	ChM	6	22	27.2727
Poa pratensis	ChM	11	23	47.8261
Poa pratensis	ChM	12	23	52.1739
Poa pratensis	ChM	10	24	41.6667
average		10	22.4	44.7879
Poa pratensis	OS	18	25	72
Poa pratensis	OS	11	24	45.8333
Poa pratensis	OS	15	23	65.2174
Poa pratensis	OS	12	23	52.1739
Poa pratensis	OS	12	22	54.5455
average		13.6	23.4	57.954
copper soil with sorbents: BCH – biochar, B – bentonite, ChM – chicken manure, OS – organic substrates

## Sheet: IP - length
Table 1S(e). Sources data for length whole seedlings and inhibition of percentage (IP)
species	treatment	whole seedling [cm]	IP-whole seedling
Agrostis capilaris	distilled water	4
Agrostis capilaris	distilled water	2
Agrostis capilaris	distilled water	1.6
Agrostis capilaris	distilled water	2.2
Agrostis capilaris	distilled water	2
Agrostis capilaris	distilled water	2.3
Agrostis capilaris	distilled water	2.6
Agrostis capilaris	distilled water	2.2
Agrostis capilaris	distilled water	2.1
Agrostis capilaris	distilled water	1.7
Agrostis capilaris	distilled water	2
Agrostis capilaris	distilled water	2.1
Agrostis capilaris	distilled water	2.4
Agrostis capilaris	distilled water	1.9
Agrostis capilaris	distilled water	2.7
Agrostis capilaris	distilled water	1.9
Agrostis capilaris	distilled water	2.1
Agrostis capilaris	distilled water	1.4
Agrostis capilaris	distilled water	2.9
Agrostis capilaris	distilled water	2.3
Agrostis capilaris	distilled water	3
Agrostis capilaris	distilled water	2.1
Agrostis capilaris	distilled water	1.7
Agrostis capilaris	distilled water	3.5
Agrostis capilaris	distilled water	1.7
		2.256
Agrostis capilaris	Cu	4.1	-2.5
Agrostis capilaris	Cu	2.4	-20
Agrostis capilaris	Cu	2.2	-37.5
Agrostis capilaris	Cu	2.7	-22.7273
Agrostis capilaris	Cu	2.7	-35
Agrostis capilaris	Cu	1.7	26.087
Agrostis capilaris	Cu	3.1	-19.2308
Agrostis capilaris	Cu	2.9	-31.8182
Agrostis capilaris	Cu	2.4	-14.2857
Agrostis capilaris	Cu	2	-17.6471
Agrostis capilaris	Cu	2.6	-30
Agrostis capilaris	Cu	2.2	-4.7619
Agrostis capilaris	Cu	3.2	-33.3333
Agrostis capilaris	Cu	3.6	-89.4737
Agrostis capilaris	Cu	2.8	-3.7037
Agrostis capilaris	Cu	1.7	10.5263
Agrostis capilaris	Cu	3.1	-47.619
Agrostis capilaris	Cu	2.9	-107.143
Agrostis capilaris	Cu	2.4	17.2414
Agrostis capilaris	Cu	2.4	-4.34783
Agrostis capilaris	Cu	3.1	-3.33333
Agrostis capilaris	Cu	2.6	-23.8095
Agrostis capilaris	Cu	2.3	-35.2941
Agrostis capilaris	Cu	2.8	20
Agrostis capilaris	Cu	3.3	-94.1176
average		2.688	-24.1517
Agrostis capilaris	BCH	2	50
Agrostis capilaris	BCH	1.5	25
Agrostis capilaris	BCH	1.4	12.5
Agrostis capilaris	BCH	2	9.09091
Agrostis capilaris	BCH	2	0
Agrostis capilaris	BCH	2	13.0435
Agrostis capilaris	BCH	2.3	11.5385
Agrostis capilaris	BCH	1.9	13.6364
Agrostis capilaris	BCH	2	4.7619
Agrostis capilaris	BCH	1.8	-5.88235
Agrostis capilaris	BCH	1.8	10
Agrostis capilaris	BCH	2.6	-23.8095
Agrostis capilaris	BCH	1.2	50
Agrostis capilaris	BCH	2.1	-10.5263
Agrostis capilaris	BCH	1.2	55.5556
Agrostis capilaris	BCH	2.1	-10.5263
Agrostis capilaris	BCH	3	-42.8571
Agrostis capilaris	BCH	1.8	-28.5714
Agrostis capilaris	BCH	2.3	20.6897
Agrostis capilaris	BCH	1.1	52.1739
Agrostis capilaris	BCH	2.5	16.6667
Agrostis capilaris	BCH	2.8	-33.3333
Agrostis capilaris	BCH	2	-17.6471
Agrostis capilaris	BCH	1.5	57.1429
Agrostis capilaris	BCH	2.8	-64.7059
average		1.988	6.55762
Agrostis capilaris	B	2.3	42.5
Agrostis capilaris	B	1.8	10
Agrostis capilaris	B	2.3	-43.75
Agrostis capilaris	B	2.5	-13.6364
Agrostis capilaris	B	1.5	25
Agrostis capilaris	B	2.7	-17.3913
Agrostis capilaris	B	1.9	26.9231
Agrostis capilaris	B	2.2	0
Agrostis capilaris	B	1.5	28.5714
Agrostis capilaris	B	2.1	-23.5294
Agrostis capilaris	B	2.4	-20
Agrostis capilaris	B	2.5	-19.0476
Agrostis capilaris	B	2.7	-12.5
Agrostis capilaris	B	2.1	-10.5263
Agrostis capilaris	B	2.6	3.7037
Agrostis capilaris	B	2.4	-26.3158
Agrostis capilaris	B	2.2	-4.7619
Agrostis capilaris	B	2	-42.8571
Agrostis capilaris	B	2.7	6.89655
Agrostis capilaris	B	1.5	34.7826
Agrostis capilaris	B	2.8	6.66667
Agrostis capilaris	B	2.5	-19.0476
Agrostis capilaris	B	2.8	-64.7059
Agrostis capilaris	B	2.1	40
Agrostis capilaris	B	2.4	-41.1765
average		2.26	-5.36807
Agrostis capilaris	ChM	1	75
Agrostis capilaris	ChM	1.6	20
Agrostis capilaris	ChM	2.4	-50
Agrostis capilaris	ChM	2	9.09091
Agrostis capilaris	ChM	1.5	25
Agrostis capilaris	ChM	2.4	-4.34783
Agrostis capilaris	ChM	1.9	26.9231
Agrostis capilaris	ChM	2.4	-9.09091
Agrostis capilaris	ChM	2.2	-4.7619
Agrostis capilaris	ChM	2.6	-52.9412
Agrostis capilaris	ChM	2.2	-10
Agrostis capilaris	ChM	2.1	0
Agrostis capilaris	ChM	2.4	0
Agrostis capilaris	ChM	2	-5.26316
Agrostis capilaris	ChM	1.7	37.037
Agrostis capilaris	ChM	1.6	15.7895
Agrostis capilaris	ChM	1.5	28.5714
Agrostis capilaris	ChM	1.2	14.2857
Agrostis capilaris	ChM	1.7	41.3793
Agrostis capilaris	ChM	0.8	65.2174
Agrostis capilaris	ChM	1.8	40
Agrostis capilaris	ChM	1.4	33.3333
Agrostis capilaris	ChM	1.4	17.6471
Agrostis capilaris	ChM	2.1	40
Agrostis capilaris	ChM	2.6	-52.9412
average		1.86	11.9971
Agrostis capilaris	OS	2.1	47.5
Agrostis capilaris	OS	2.3	-15
Agrostis capilaris	OS	1.8	-12.5
Agrostis capilaris	OS	2.2	0
Agrostis capilaris	OS	2.4	-20
Agrostis capilaris	OS	2.1	8.69565
Agrostis capilaris	OS	2.8	-7.69231
Agrostis capilaris	OS	2.8	-27.2727
Agrostis capilaris	OS	2.7	-28.5714
Agrostis capilaris	OS	2.4	-41.1765
Agrostis capilaris	OS	3.8	-90
Agrostis capilaris	OS	2.6	-23.8095
Agrostis capilaris	OS	2.5	-4.16667
Agrostis capilaris	OS	3.5	-84.2105
Agrostis capilaris	OS	2.5	7.40741
Agrostis capilaris	OS	2.8	-47.3684
Agrostis capilaris	OS	3	-42.8571
Agrostis capilaris	OS	3	-114.286
Agrostis capilaris	OS	2.9	0
Agrostis capilaris	OS	3.9	-69.5652
Agrostis capilaris	OS	3	0
Agrostis capilaris	OS	2.8	-33.3333
Agrostis capilaris	OS	3.3	-94.1176
Agrostis capilaris	OS	2	42.8571
Agrostis capilaris	OS	2.6	-52.9412
average		2.712	-28.0963
Agrostis stolinifera	distilled water	1.4
Agrostis stolinifera	distilled water	1.8
Agrostis stolinifera	distilled water	2.5
Agrostis stolinifera	distilled water	1
Agrostis stolinifera	distilled water	1.1
Agrostis stolinifera	distilled water	1.7
Agrostis stolinifera	distilled water	1.9
Agrostis stolinifera	distilled water	1.6
Agrostis stolinifera	distilled water	2.1
Agrostis stolinifera	distilled water	1.2
Agrostis stolinifera	distilled water	2.2
Agrostis stolinifera	distilled water	2
Agrostis stolinifera	distilled water	1.2
Agrostis stolinifera	distilled water	1.2
Agrostis stolinifera	distilled water	1
Agrostis stolinifera	distilled water	2.3
Agrostis stolinifera	distilled water	1.2
Agrostis stolinifera	distilled water	1.5
Agrostis stolinifera	distilled water	0.8
Agrostis stolinifera	distilled water	0.5
Agrostis stolinifera	distilled water	2.1
Agrostis stolinifera	distilled water	2
Agrostis stolinifera	distilled water	2
Agrostis stolinifera	distilled water	1.7
Agrostis stolinifera	distilled water	2.5
average		1.62
Agrostis stolinifera	Cu	2.8	-100
Agrostis stolinifera	Cu	2.2	-22.2222
Agrostis stolinifera	Cu	2.2	12
Agrostis stolinifera	Cu	0.7	30
Agrostis stolinifera	Cu	1.5	-36.3636
Agrostis stolinifera	Cu	2.5	-47.0588
Agrostis stolinifera	Cu	1.7	10.5263
Agrostis stolinifera	Cu	1.8	-12.5
Agrostis stolinifera	Cu	2.8	-33.3333
Agrostis stolinifera	Cu	2.9	-141.667
Agrostis stolinifera	Cu	2.2	0
Agrostis stolinifera	Cu	2.3	-15
Agrostis stolinifera	Cu	1.8	-50
Agrostis stolinifera	Cu	0.5	58.3333
Agrostis stolinifera	Cu	1.3	-30
Agrostis stolinifera	Cu	1.1	52.1739
Agrostis stolinifera	Cu	2.1	-75
Agrostis stolinifera	Cu	2.1	-40
Agrostis stolinifera	Cu	0.8	0
Agrostis stolinifera	Cu	3.5	-600
average		1.94	-52.0056
Agrostis stolinifera	BCH	1.9	-35.7143
Agrostis stolinifera	BCH	1.7	5.55556
Agrostis stolinifera	BCH	2.3	8
Agrostis stolinifera	BCH	1.5	-50
Agrostis stolinifera	BCH	0.7	36.3636
Agrostis stolinifera	BCH	1.5	11.7647
Agrostis stolinifera	BCH	2.1	-10.5263
Agrostis stolinifera	BCH	2	-25
Agrostis stolinifera	BCH	1.2	42.8571
Agrostis stolinifera	BCH	1.1	8.33333
Agrostis stolinifera	BCH	2.7	-22.7273
Agrostis stolinifera	BCH	1.2	40
Agrostis stolinifera	BCH	2	-66.6667
Agrostis stolinifera	BCH	2.3	-91.6667
Agrostis stolinifera	BCH	0.6	40
Agrostis stolinifera	BCH	1.3	43.4783
Agrostis stolinifera	BCH	1	16.6667
Agrostis stolinifera	BCH	0.4	73.3333
Agrostis stolinifera	BCH	0.5	37.5
Agrostis stolinifera	BCH	1.2	-140
Agrostis stolinifera	BCH	2.8	-33.3333
Agrostis stolinifera	BCH	1.5	25
Agrostis stolinifera	BCH	1.5	25
Agrostis stolinifera	BCH	1.3	23.5294
Agrostis stolinifera	BCH	0.5	80
average		1.472	1.6699
Agrostis stolinifera	B	1.4	0
Agrostis stolinifera	B	0.6	66.6667
Agrostis stolinifera	B	1.9	24
Agrostis stolinifera	B	2.5	-150
Agrostis stolinifera	B	1.8	-63.6364
Agrostis stolinifera	B	2.3	-35.2941
Agrostis stolinifera	B	1.8	5.26316
Agrostis stolinifera	B	1.4	12.5
Agrostis stolinifera	B	2.1	0
Agrostis stolinifera	B	1.5	-25
Agrostis stolinifera	B	2.1	4.54545
Agrostis stolinifera	B	1.9	5
Agrostis stolinifera	B	1.9	-58.3333
Agrostis stolinifera	B	2.8	-133.333
Agrostis stolinifera	B	1.2	-20
Agrostis stolinifera	B	1.4	39.1304
Agrostis stolinifera	B	1.8	-50
Agrostis stolinifera	B	1.4	6.66667
Agrostis stolinifera	B	2.3	-187.5
Agrostis stolinifera	B	2.2	-340
Agrostis stolinifera	B	1.9	9.52381
Agrostis stolinifera	B	1.7	15
Agrostis stolinifera	B	1.9	5
Agrostis stolinifera	B	1.8	-5.88235
Agrostis stolinifera	B	2.2	12
average		1.832	-34.5473
Agrostis stolinifera	ChM	2.9	-107.143
Agrostis stolinifera	ChM	1.6	11.1111
Agrostis stolinifera	ChM	4	-60
Agrostis stolinifera	ChM	2.8	-180
Agrostis stolinifera	ChM	3	-172.727
Agrostis stolinifera	ChM	3	-76.4706
Agrostis stolinifera	ChM	2.3	-21.0526
Agrostis stolinifera	ChM	3	-87.5
Agrostis stolinifera	ChM	2	4.7619
Agrostis stolinifera	ChM	1.9	-58.3333
Agrostis stolinifera	ChM	2.5	-13.6364
Agrostis stolinifera	ChM	3.5	-75
Agrostis stolinifera	ChM	3	-150
Agrostis stolinifera	ChM	2.9	-141.667
Agrostis stolinifera	ChM	1.7	-70
Agrostis stolinifera	ChM	2.4	-4.34783
Agrostis stolinifera	ChM	2.4	-100
Agrostis stolinifera	ChM	3.8	-153.333
Agrostis stolinifera	ChM	3.3	-312.5
Agrostis stolinifera	ChM	0.6	-20
Agrostis stolinifera	ChM	2.5	-19.0476
Agrostis stolinifera	ChM	2.2	-10
Agrostis stolinifera	ChM	2.7	-35
Agrostis stolinifera	ChM	2.2	-29.4118
Agrostis stolinifera	ChM	1.1	56
average		2.532	-73.0119
Agrostis stolinifera	OS	2.8	-100
Agrostis stolinifera	OS	1.1	38.8889
Agrostis stolinifera	OS	0.9	64
Agrostis stolinifera	OS	2.4	-140
Agrostis stolinifera	OS	3.2	-190.909
Agrostis stolinifera	OS	2.4	-41.1765
Agrostis stolinifera	OS	0.8	57.8947
Agrostis stolinifera	OS	2	-25
Agrostis stolinifera	OS	1.2	42.8571
Agrostis stolinifera	OS	1.2	0
Agrostis stolinifera	OS	2.3	-4.54545
Agrostis stolinifera	OS	1.5	25
Agrostis stolinifera	OS	2.3	-91.6667
Agrostis stolinifera	OS	3.3	-175
Agrostis stolinifera	OS	1.8	-80
Agrostis stolinifera	OS	2.1	8.69565
Agrostis stolinifera	OS	2.8	-133.333
Agrostis stolinifera	OS	2.5	-66.6667
Agrostis stolinifera	OS	2.6	-225
Agrostis stolinifera	OS	2.3	-360
Agrostis stolinifera	OS	3.2	-52.381
Agrostis stolinifera	OS	2.5	-25
Agrostis stolinifera	OS	1.8	10
Agrostis stolinifera	OS	1.2	29.4118
Agrostis stolinifera	OS	1.3	48
average		2.06	-55.4372
Festuca rubra	distilled water	5.7
Festuca rubra	distilled water	6.4
Festuca rubra	distilled water	5.8
Festuca rubra	distilled water	2.8
Festuca rubra	distilled water	5
Festuca rubra	distilled water	5.7
Festuca rubra	distilled water	4.6
Festuca rubra	distilled water	5.7
Festuca rubra	distilled water	4.1
Festuca rubra	distilled water	4.2
Festuca rubra	distilled water	6.4
Festuca rubra	distilled water	5.5
Festuca rubra	distilled water	5.2
Festuca rubra	distilled water	4
Festuca rubra	distilled water	4.8
Festuca rubra	distilled water	5.9
Festuca rubra	distilled water	4.8
Festuca rubra	distilled water	3.3
Festuca rubra	distilled water	3.9
Festuca rubra	distilled water	5.4
Festuca rubra	distilled water	6.4
Festuca rubra	distilled water	6.6
Festuca rubra	distilled water	5.5
Festuca rubra	distilled water	4.2
Festuca rubra	distilled water	4.3
average		5.048
Festuca rubra	Cu	7	-22.807
Festuca rubra	Cu	6.4	0
Festuca rubra	Cu	5.4	6.89655
Festuca rubra	Cu	4.6	-64.2857
Festuca rubra	Cu	2.7	46
Festuca rubra	Cu	4.3	24.5614
Festuca rubra	Cu	4.8	-4.34783
Festuca rubra	Cu	2.8	50.8772
Festuca rubra	Cu	4.6	-12.1951
Festuca rubra	Cu	4.2	0
Festuca rubra	Cu	3.3	48.4375
Festuca rubra	Cu	2.8	49.0909
Festuca rubra	Cu	5.2	0
Festuca rubra	Cu	5.1	-27.5
Festuca rubra	Cu	5.3	-10.4167
Festuca rubra	Cu	4.7	20.339
Festuca rubra	Cu	4	16.6667
Festuca rubra	Cu	4.3	-30.303
Festuca rubra	Cu	4.1	-5.12821
Festuca rubra	Cu	2.8	48.1481
Festuca rubra	Cu	3.1	51.5625
Festuca rubra	Cu	3.7	43.9394
Festuca rubra	Cu	5.3	3.63636
Festuca rubra	Cu	3.7	11.9048
Festuca rubra	Cu	4.1	4.65116
average		4.332	9.98912
Festuca rubra	BCH	3.9	31.5789
Festuca rubra	BCH	3.2	50
Festuca rubra	BCH	4.3	25.8621
Festuca rubra	BCH	4.4	-57.1429
Festuca rubra	BCH	3.2	36
Festuca rubra	BCH	3.8	33.3333
Festuca rubra	BCH	3.5	23.913
Festuca rubra	BCH	2.9	49.1228
Festuca rubra	BCH	5.2	-26.8293
Festuca rubra	BCH	4.7	-11.9048
Festuca rubra	BCH	5.2	18.75
Festuca rubra	BCH	5.4	1.81818
Festuca rubra	BCH	5.4	-3.84615
Festuca rubra	BCH	4.8	-20
Festuca rubra	BCH	5.3	-10.4167
Festuca rubra	BCH	4.1	30.5085
Festuca rubra	BCH	4.3	10.4167
Festuca rubra	BCH	3.1	6.06061
Festuca rubra	BCH	2.8	28.2051
Festuca rubra	BCH	2.8	48.1481
Festuca rubra	BCH	4	37.5
Festuca rubra	BCH	5.2	21.2121
Festuca rubra	BCH	4.5	18.1818
Festuca rubra	BCH	4.5	-7.14286
Festuca rubra	BCH	4.6	-6.97674
average		4.204	13.0541
Festuca rubra	B	4.8	15.7895
Festuca rubra	B	3.4	46.875
Festuca rubra	B	5.4	6.89655
Festuca rubra	B	3.6	-28.5714
Festuca rubra	B	5.2	-4
Festuca rubra	B	5.9	-3.50877
Festuca rubra	B	5.2	-13.0435
Festuca rubra	B	6.3	-10.5263
Festuca rubra	B	6.1	-48.7805
Festuca rubra	B	3.5	16.6667
Festuca rubra	B	4.7	26.5625
Festuca rubra	B	5.5	0
Festuca rubra	B	5.4	-3.84615
Festuca rubra	B	4.3	-7.5
Festuca rubra	B	5.8	-20.8333
Festuca rubra	B	4.4	25.4237
Festuca rubra	B	5.1	-6.25
Festuca rubra	B	3.4	-3.0303
Festuca rubra	B	5	-28.2051
Festuca rubra	B	4.5	16.6667
Festuca rubra	B	5.1	20.3125
Festuca rubra	B	6.9	-4.54545
Festuca rubra	B	5	9.09091
Festuca rubra	B	5.5	-30.9524
Festuca rubra	B	4.7	-9.30233
average		4.988	-1.54446
Festuca rubra	ChM	3.6	36.8421
Festuca rubra	ChM	6.1	4.6875
Festuca rubra	ChM	5.7	1.72414
Festuca rubra	ChM	6	-114.286
Festuca rubra	ChM	6.1	-22
Festuca rubra	ChM	5.1	10.5263
Festuca rubra	ChM	7	-52.1739
Festuca rubra	ChM	8.2	-43.8596
Festuca rubra	ChM	6.8	-65.8537
Festuca rubra	ChM	5.2	-23.8095
Festuca rubra	ChM	5.9	7.8125
Festuca rubra	ChM	5.4	1.81818
Festuca rubra	ChM	5.5	-5.76923
Festuca rubra	ChM	4.4	-10
Festuca rubra	ChM	7	-45.8333
Festuca rubra	ChM	8.1	-37.2881
Festuca rubra	ChM	5.3	-10.4167
Festuca rubra	ChM	6.6	-100
Festuca rubra	ChM	6.4	-64.1026
Festuca rubra	ChM	6	-11.1111
Festuca rubra	ChM	7.6	-18.75
Festuca rubra	ChM	6.1	7.57576
Festuca rubra	ChM	5.8	-5.45455
Festuca rubra	ChM	6.4	-52.381
Festuca rubra	ChM	5.8	-34.8837
average		6.084	-25.8794
Festuca rubra	OS	4.6	19.2982
Festuca rubra	OS	5.4	15.625
Festuca rubra	OS	3.4	41.3793
Festuca rubra	OS	4.5	-60.7143
Festuca rubra	OS	5.3	-6
Festuca rubra	OS	5.9	-3.50877
Festuca rubra	OS	5.5	-19.5652
Festuca rubra	OS	4.1	28.0702
Festuca rubra	OS	5.7	-39.0244
Festuca rubra	OS	4.1	2.38095
Festuca rubra	OS	4.7	26.5625
Festuca rubra	OS	5.7	-3.63636
Festuca rubra	OS	5.2	0
Festuca rubra	OS	4.6	-15
Festuca rubra	OS	7.1	-47.9167
Festuca rubra	OS	6.5	-10.1695
Festuca rubra	OS	7.8	-62.5
Festuca rubra	OS	6.8	-106.061
Festuca rubra	OS	4.9	-25.641
Festuca rubra	OS	5	7.40741
Festuca rubra	OS	6.4	0
Festuca rubra	OS	5.6	15.1515
Festuca rubra	OS	6.8	-23.6364
Festuca rubra	OS	3.8	9.52381
Festuca rubra	OS	6.4	-48.8372
average		5.432	-12.2725
Poa pratensis	distilled water	3.3
Poa pratensis	distilled water	3.3
Poa pratensis	distilled water	3.1
Poa pratensis	distilled water	2.8
Poa pratensis	distilled water	3
Poa pratensis	distilled water	3.3
Poa pratensis	distilled water	1.8
Poa pratensis	distilled water	2.7
Poa pratensis	distilled water	2.7
Poa pratensis	distilled water	3.2
Poa pratensis	distilled water	3.4
Poa pratensis	distilled water	2.5
Poa pratensis	distilled water	3.5
Poa pratensis	distilled water	2.2
Poa pratensis	distilled water	3.1
Poa pratensis	distilled water	3.6
Poa pratensis	distilled water	2.9
Poa pratensis	distilled water	3.4
Poa pratensis	distilled water	2.7
Poa pratensis	distilled water	2.6
Poa pratensis	distilled water	4
Poa pratensis	distilled water	2.5
Poa pratensis	distilled water	3.7
Poa pratensis	distilled water	2
Poa pratensis	distilled water	2.3
average		2.944
Poa pratensis	Cu	1.1	66.6667
Poa pratensis	Cu	3.2	3.0303
Poa pratensis	Cu	3.4	-9.67742
Poa pratensis	Cu	3.4	-21.4286
Poa pratensis	Cu	3.4	-13.3333
Poa pratensis	Cu	3.2	3.0303
Poa pratensis	Cu	3.3	-83.3333
Poa pratensis	Cu	3.6	-33.3333
Poa pratensis	Cu	1.5	44.4444
Poa pratensis	Cu	3.6	-12.5
Poa pratensis	Cu	4.3	-26.4706
Poa pratensis	Cu	2.1	16
Poa pratensis	Cu	1.8	48.5714
Poa pratensis	Cu	2.3	-4.54545
Poa pratensis	Cu	3.7	-19.3548
Poa pratensis	Cu	3.3	8.33333
Poa pratensis	Cu	3.9	-34.4828
Poa pratensis	Cu	3.1	8.82353
Poa pratensis	Cu	3.1	-14.8148
Poa pratensis	Cu	2.9	-11.5385
Poa pratensis	Cu	4	0
Poa pratensis	Cu	4.5	-80
Poa pratensis	Cu	2.8	24.3243
Poa pratensis	Cu	1.7	15
Poa pratensis	Cu	2	13.0435
average		3.008	-4.5418
Poa pratensis	BCH	2	39.3939
Poa pratensis	BCH	2.4	27.2727
Poa pratensis	BCH	3.1	0
Poa pratensis	BCH	0.8	71.4286
Poa pratensis	BCH	1.4	53.3333
Poa pratensis	BCH	2.6	21.2121
Poa pratensis	BCH	4	-122.222
Poa pratensis	BCH	2.7	0
Poa pratensis	BCH	3.4	-25.9259
Poa pratensis	BCH	2.1	34.375
Poa pratensis	BCH	3.1	8.82353
Poa pratensis	BCH	4.3	-72
Poa pratensis	BCH	3.6	-2.85714
Poa pratensis	BCH	3	-36.3636
Poa pratensis	BCH	1.9	38.7097
Poa pratensis	BCH	2.5	30.5556
Poa pratensis	BCH	2.6	10.3448
Poa pratensis	BCH	2.5	26.4706
Poa pratensis	BCH	3.3	-22.2222
Poa pratensis	BCH	1.4	46.1538
Poa pratensis	BCH	3.5	12.5
Poa pratensis	BCH	2.6	-4
Poa pratensis	BCH	2.7	27.027
Poa pratensis	BCH	2.9	-45
Poa pratensis	BCH	2.1	8.69565
average		2.66	5.02821
Poa pratensis	B	2.9	12.1212
Poa pratensis	B	3.5	-6.06061
Poa pratensis	B	3.6	-16.129
Poa pratensis	B	4	-42.8571
Poa pratensis	B	3.1	-3.33333
Poa pratensis	B	1.9	42.4242
Poa pratensis	B	1.9	-5.55556
Poa pratensis	B	4.3	-59.2593
Poa pratensis	B	2.5	7.40741
Poa pratensis	B	3.5	-9.375
Poa pratensis	B	3.1	8.82353
Poa pratensis	B	3.2	-28
Poa pratensis	B	3	14.2857
Poa pratensis	B	3.1	-40.9091
Poa pratensis	B	3.2	-3.22581
Poa pratensis	B	3.6	0
Poa pratensis	B	3.3	-13.7931
Poa pratensis	B	3.3	2.94118
Poa pratensis	B	4.3	-59.2593
Poa pratensis	B	3.2	-23.0769
Poa pratensis	B	3.5	12.5
Poa pratensis	B	2.8	-12
Poa pratensis	B	2.8	24.3243
Poa pratensis	B	2	0
Poa pratensis	B	2.1	8.69565
average		3.108	-7.57243
Poa pratensis	ChM	2.3	30.303
Poa pratensis	ChM	2.6	21.2121
Poa pratensis	ChM	2.4	22.5806
Poa pratensis	ChM	1.9	32.1429
Poa pratensis	ChM	2.1	30
Poa pratensis	ChM	2.3	30.303
Poa pratensis	ChM	1.5	16.6667
Poa pratensis	ChM	1.5	44.4444
Poa pratensis	ChM	1.4	48.1481
Poa pratensis	ChM	1.5	53.125
Poa pratensis	ChM	3.1	8.82353
Poa pratensis	ChM	3.3	-32
Poa pratensis	ChM	2.3	34.2857
Poa pratensis	ChM	1.8	18.1818
Poa pratensis	ChM	2.2	29.0323
Poa pratensis	ChM	1.7	52.7778
Poa pratensis	ChM	3.2	-10.3448
Poa pratensis	ChM	1.3	61.7647
Poa pratensis	ChM	0.8	70.3704
Poa pratensis	ChM	1.2	53.8462
Poa pratensis	ChM	1.9	52.5
Poa pratensis	ChM	1.2	52
Poa pratensis	ChM	1.9	48.6486
Poa pratensis	ChM	0.9	55
Poa pratensis	ChM	1.3	43.4783
average		1.904	34.6916
Poa pratensis	OS	4.7	-42.4242
Poa pratensis	OS	5.3	-60.6061
Poa pratensis	OS	3.8	-22.5806
Poa pratensis	OS	2.3	17.8571
Poa pratensis	OS	3.7	-23.3333
Poa pratensis	OS	4.9	-48.4848
Poa pratensis	OS	5.3	-194.444
Poa pratensis	OS	3.9	-44.4444
Poa pratensis	OS	4.6	-70.3704
Poa pratensis	OS	3.8	-18.75
Poa pratensis	OS	4.6	-35.2941
Poa pratensis	OS	3.3	-32
Poa pratensis	OS	2.6	25.7143
Poa pratensis	OS	3.4	-54.5455
Poa pratensis	OS	4.1	-32.2581
Poa pratensis	OS	4.6	-27.7778
Poa pratensis	OS	4.9	-68.9655
Poa pratensis	OS	4.3	-26.4706
Poa pratensis	OS	3.8	-40.7407
Poa pratensis	OS	3.9	-50
Poa pratensis	OS	3.8	5
Poa pratensis	OS	4.2	-68
Poa pratensis	OS	3.6	2.7027
Poa pratensis	OS	4.3	-115
Poa pratensis	OS	3.2	-39.1304
average		4.036	-42.5739
copper soil with sorbents: BCH – biochar, B – bentonite, ChM – chicken manure, OS – organic substrates

## Sheet: masses
Table 1S(f). Sources data for fresh masses, dry masses and tissue water content (TWC)
species	treatment	fresh mass [g]	dry mass [g]	TWC [%]
Agrostis capilaris	distilled water	0.009	0.0011	87.7778			FM		AC	AS	FR	PP		FM as % of control	AC	AS	FR	PP
Agrostis capilaris	distilled water	0.0083	9e-05	98.9157				Distilled water	0.01	0.0055	0.0894	0.0274
Agrostis capilaris	distilled water	0.0098	0.0012	87.7551				Control	0.0122	0.0113	0.1477	0.0463			122	205.455	165.213	168.978
Agrostis capilaris	distilled water	0.0118	0.0007	94.0678				CH	0.0128	0.0099	0.1488	0.0461			128	180	166.443	168.248
Agrostis capilaris	distilled water	0.011	0.001	90.9091				B	0.0124	0.0129	0.1322	0.0496			124	234.545	147.875	181.022
average		0.00998	0.000818	91.8851				G	0.0106	0.0081	0.1383	0.0326			106	62.7907	104.614	65.7258
Agrostis capilaris	Cu	0.017	0.0012	92.9412				OZS	0.0364	0.0094	0.1433	0.0451			364	170.909	160.291	164.599
Agrostis capilaris	Cu	0.0121	0.0015	87.6033
Agrostis capilaris	Cu	0.0116	0.0013	88.7931
Agrostis capilaris	Cu	0.0119	0.0011	90.7563
Agrostis capilaris	Cu	0.0084	0.0015	82.1429
average		0.0122	0.00132	88.4473			DM		AC	AS	FR	PP		DM as % of control	AC	AS	FR	PP
Agrostis capilaris	BCH	0.0142	0.0012	91.5493				Distilled water	0.0008	0.0018	0.0169	0.0029
Agrostis capilaris	BCH	0.01	0.0017	83				Control	0.0013	0.0014	0.0149	0.003			162.5	77.7778	88.1657	103.448
Agrostis capilaris	BCH	0.0121	0.0006	95.0413				CH	0.0011	0.0011	0.0165	0.0038			137.5	61.1111	97.6331	131.034
Agrostis capilaris	BCH	0.0118	0.0009	92.3729				B	0.0012	0.001	0.0149	0.0036			150	55.5556	88.1657	124.138
Agrostis capilaris	BCH	0.0157	0.0011	92.9936				G	0.001	0.0012	0.0145	0.003			125	66.6667	85.7988	103.448
average		0.01276	0.0011	90.9914				OZS	0.0012	0.0014	0.0143	0.0039			150	77.7778	84.6154	134.483
Agrostis capilaris	B	0.0135	0.0016	88.1481
Agrostis capilaris	B	0.0121	0.0013	89.2562
Agrostis capilaris	B	0.0131	0.0012	90.8397
Agrostis capilaris	B	0.0099	0.0011	88.8889
Agrostis capilaris	B	0.0136	0.001	92.6471
average		0.01244	0.00124	89.956		copper soil with sorbents: BCH – biochar, B – bentonite, ChM – chicken manure, OS – organic substrates
Agrostis capilaris	ChM	0.0082	0.0008	90.2439
Agrostis capilaris	ChM	0.0084	0.001	88.0952
Agrostis capilaris	ChM	0.0136	0.0013	90.4412
Agrostis capilaris	ChM	0.0124	0.0009	92.7419
Agrostis capilaris	ChM	0.0106	0.001	90.566
average		0.01064	0.001	90.4177
Agrostis capilaris	OS	0.0122	0.0012	90.1639
Agrostis capilaris	OS	0.014	0.0013	90.7143
Agrostis capilaris	OS	0.0165	0.0012	92.7273
Agrostis capilaris	OS	0.126	0.0011	99.127
Agrostis capilaris	OZS	0.0135	0.001	92.5926
average		0.03644	0.00116	93.065
Agrostis stolinifera	distilled water	0.0051	0.0016	68.6275
Agrostis stolinifera	distilled water	0.0049	0.0019	61.2245
Agrostis stolinifera	distilled water	0.0082	0.0021	74.3902
Agrostis stolinifera	distilled water	0.004	0.0017	57.5
Agrostis stolinifera	distilled water	0.0055	0.0015	72.7273
average		0.00554	0.00176	66.8939
Agrostis stolinifera	Cu	0.0135	0.0021	84.4444
Agrostis stolinifera	Cu	0.0051	0.001	80.3922
Agrostis stolinifera	Cu	0.009	0.0015	83.3333
Agrostis stolinifera	Cu	0.0164	0.0014	91.4634
Agrostis stolinifera	Cu	0.0123	0.0012	90.2439
average		0.01126	0.00144	85.9755
Agrostis stolinifera	BCH	0.0078	0.0011	85.8974
Agrostis stolinifera	BCH	0.0085	0.0014	83.5294
Agrostis stolinifera	BCH	0.0094	0.0011	88.2979
Agrostis stolinifera	BCH	0.0097	0.0013	86.5979
Agrostis stolinifera	BCH	0.0141	0.0008	94.3262
average		0.0099	0.00114	87.7298
Agrostis stolinifera	B	0.0091	0.0012	86.8132
Agrostis stolinifera	B	0.0145	0.0014	90.3448
Agrostis stolinifera	B	0.0191	0.0008	95.8115
Agrostis stolinifera	B	0.0128	0.0012	90.625
Agrostis stolinifera	B	0.0091	0.0006	93.4066
average		0.01292	0.00104	91.4002
Agrostis stolinifera	ChM	0.0071	0.0009	87.3239
Agrostis stolinifera	ChM	0.0061	0.0017	72.1311
Agrostis stolinifera	ChM	0.0107	0.0019	82.243
Agrostis stolinifera	ChM	0.0077	0.0001	98.7013
Agrostis stolinifera	ChM	0.009	0.0013	85.5556
average		0.00812	0.00118	85.191
Agrostis stolinifera	OS	0.0076	0.0008	89.4737
Agrostis stolinifera	OS	0.0124	0.0021	83.0645
Agrostis stolinifera	OS	0.0082	0.0016	80.4878
Agrostis stolinifera	OS	0.009	0.0011	87.7778
Agrostis stolinifera	OS	0.0097	0.0013	86.5979
average		0.00938	0.00138	85.4803
Festuca rubra	distilled water	0.077	0.025	67.5325
Festuca rubra	distilled water	0.1102	0.0169	84.6642
Festuca rubra	distilled water	0.0818	0.0199	75.6724
Festuca rubra	distilled water	0.0953	0.0155	83.7356
Festuca rubra	distilled water	0.0826	0.0072	91.2833
average		0.08938	0.0169	80.5776
Festuca rubra	Cu	0.1566	0.0152	90.2937
Festuca rubra	Cu	0.1491	0.0164	89.0007
Festuca rubra	Cu	0.1743	0.0153	91.222
Festuca rubra	Cu	0.142	0.0146	89.7183
Festuca rubra	Cu	0.1166	0.0132	88.6792
average		0.14772	0.01494	89.7828
Festuca rubra	BCH	0.182	0.0162	91.0989
Festuca rubra	BCH	0.1412	0.0185	86.898
Festuca rubra	BCH	0.1367	0.0171	87.4909
Festuca rubra	BCH	0.1519	0.015	90.1251
Festuca rubra	BCH	0.1323	0.0158	88.0574
average		0.14882	0.01652	88.7341
Festuca rubra	B	0.1282	0.0161	87.4415
Festuca rubra	B	0.147	0.0149	89.8639
Festuca rubra	B	0.1243	0.015	87.9324
Festuca rubra	B	0.1328	0.0144	89.1566
Festuca rubra	B	0.1287	0.0141	89.0443
average		0.1322	0.0149	88.6878
Festuca rubra	ChM	0.1386	0.0144	89.6104
Festuca rubra	ChM	0.1345	0.0139	89.6654
Festuca rubra	ChM	0.1525	0.0138	90.9508
Festuca rubra	ChM	0.1192	0.0175	85.3188
Festuca rubra	ChM	0.1465	0.0128	91.2628
average		0.13826	0.01448	89.3616
Festuca rubra	OS	0.1356	0.0101	92.5516
Festuca rubra	OS	0.1205	0.0143	88.1328
Festuca rubra	OS	0.1542	0.0147	90.4669
Festuca rubra	OS	0.1638	0.0156	90.4762
Festuca rubra	OS	0.1423	0.0168	88.194
average		0.14328	0.0143	89.9643
Poa pratensis	distilled water	0.026	0.0026	90
Poa pratensis	distilled water	0.0346	0.0041	88.1503
Poa pratensis	distilled water	0.0239	0.0039	83.682
Poa pratensis	distilled water	0.026	0.00035	98.6538
Poa pratensis	distilled water	0.0267	0.0036	86.5169
average		0.02744	0.00291	89.4006
Poa pratensis	Cu	0.0482	0.004	91.7012
Poa pratensis	Cu	0.0462	0.0023	95.0216
Poa pratensis	Cu	0.0513	0.004	92.2027
Poa pratensis	Cu	0.0421	0.00046	98.9074
Poa pratensis	Cu	0.0435	0.004	90.8046
average		0.04626	0.002952	93.7275
Poa pratensis	BCH	0.0449	0.0035	92.2049
Poa pratensis	BCH	0.0476	0.0038	92.0168
Poa pratensis	BCH	0.0491	0.0041	91.6497
Poa pratensis	BCH	0.0448	0.0041	90.8482
Poa pratensis	BCH	0.0442	0.0037	91.629
average		0.04612	0.00384	91.6697
Poa pratensis	B	0.0452	0.0033	92.6991
Poa pratensis	B	0.0474	0.0036	92.4051
Poa pratensis	B	0.0537	0.0038	92.9236
Poa pratensis	B	0.0457	0.0034	92.5602
Poa pratensis	B	0.0562	0.004	92.8826
average		0.04964	0.00362	92.6941
Poa pratensis	ChM	0.036	0.003	91.6667
Poa pratensis	ChM	0.0328	0.0044	86.5854
Poa pratensis	ChM	0.0276	0.0015	94.5652
Poa pratensis	ChM	0.0355	0.0028	92.1127
Poa pratensis	ChM	0.0309	0.0034	88.9968
average		0.03256	0.00302	90.7853
Poa pratensis	OS	0.0489	0.0038	92.229
Poa pratensis	OS	0.0478	0.0042	91.2134
Poa pratensis	OS	0.049	0.004	91.8367
Poa pratensis	OS	0.0445	0.0042	90.5618
Poa pratensis	OS	0.0355	0.0034	90.4225
average		0.04514	0.00392	91.2527

## Sheet: EC
Table 1S(g). Sources data for electrolyte leakage (EC)
species	treatment	live	dead	EC%
Agrostis capilaris	distilled water	7.216	12.459	57.918
Agrostis capilaris	distilled water	4.613	5.294	87.1364
Agrostis capilaris	distilled water	10.758	19.955	53.9113
Agrostis capilaris	distilled water	7.33	14.489	50.5901
Agrostis capilaris	distilled water	7.53	10.438	72.1403
average				64.3392
Agrostis capilaris	Cu	6.344	8.985	70.6066
Agrostis capilaris	Cu	12.232	15.39	79.4802
Agrostis capilaris	Cu	9.541	10.774	88.5558
Agrostis capilaris	Cu	11.521	12.562	91.7131
Agrostis capilaris	Cu	14.445	14.738	98.0119
average				85.6735
Agrostis capilaris	BCH	3.429	4.412	77.7199
Agrostis capilaris	BCH	6.929	7.553	91.7384
Agrostis capilaris	BCH	8.383	10.283	81.5229
Agrostis capilaris	BCH	28.46	32.76	86.8742
Agrostis capilaris	BCH	11.292	12.563	89.883
average				85.5477
Agrostis capilaris	B	7.595	9.318	81.5089
Agrostis capilaris	B	7.419	7.792	95.213
Agrostis capilaris	B	10.48	17.691	59.2392
Agrostis capilaris	B	12.767	17.392	73.4073
Agrostis capilaris	B	19.753	21.12	93.5275
average				80.5792
Agrostis capilaris	ChM	6.678	6.952	96.0587
Agrostis capilaris	ChM	17.542	21.78	80.5418
Agrostis capilaris	ChM	10.549	12.498	84.4055
Agrostis capilaris	ChM	13.72	18.421	74.4802
Agrostis capilaris	ChM	13.549	20.78	65.2021
average				80.1377
Agrostis capilaris	OS	15.359	18.111	84.8048
Agrostis capilaris	OS	9.639	10.889	88.5205
Agrostis capilaris	OS	15.851	18.075	87.6957
Agrostis capilaris	OS	8.889	15.924	55.8214
Agrostis capilaris	OS	15.349	15.477	99.173
average				83.2031
Agrostis stolinifera	distilled water	13.334	16.235	82.1312
Agrostis stolinifera	distilled water	22.34	29.54	75.6263
Agrostis stolinifera	distilled water	19.542	21.54	90.7242
Agrostis stolinifera	distilled water	11.017	12.359	89.1415
Agrostis stolinifera	distilled water	18.02	21.24	84.8399
average				84.4926
Agrostis stolinifera	Cu	11.809	15.972	73.9356
Agrostis stolinifera	Cu	12.109	16.566	73.0955
Agrostis stolinifera	Cu	16.48	16.921	97.3938
Agrostis stolinifera	Cu	8.611	9.941	86.6211
Agrostis stolinifera	Cu	8.136	7.329	111.011
average				88.4114
Agrostis stolinifera	BCH	8.56	9.824	87.1336
Agrostis stolinifera	BCH	6.928	7.375	93.939
Agrostis stolinifera	BCH	6.582	11.298	58.2581
Agrostis stolinifera	BCH	6.657	8.936	74.4964
Agrostis stolinifera	BCH	20.921	31.13	67.2053
average				76.2065
Agrostis stolinifera	B	25.51	26.42	96.5556
Agrostis stolinifera	B	23.23	27.99	82.9939
Agrostis stolinifera	B	19.483	22.49	86.6296
Agrostis stolinifera	B	8.789	11.592	75.8195
Agrostis stolinifera	B	5.892	7.275	80.9897
average				84.5977
Agrostis stolinifera	ChM	10.421	13.913	74.9012
Agrostis stolinifera	ChM	7.965	8.921	89.2837
Agrostis stolinifera	ChM	7.535	7.549	99.8145
Agrostis stolinifera	ChM	6.872	8.902	77.1961
Agrostis stolinifera	ChM	13.529	14.325	94.4433
average				87.1278
Agrostis stolinifera	OS	12.921	17.804	72.5736
Agrostis stolinifera	OS	8.792	11.391	77.1837
Agrostis stolinifera	OS	29	32.82	88.3608
Agrostis stolinifera	OS	28.92	30.53	94.7265
Agrostis stolinifera	OS	18.859	24.7	76.3522
average				81.8394
Festuca rubra	distilled water	19.639	21.61	90.8792
Festuca rubra	distilled water	7.916	12.985	60.9626
Festuca rubra	distilled water	11.09	12.966	85.5314
Festuca rubra	distilled water	13.942	18.639	74.8002
Festuca rubra	distilled water	11.073	15.847	69.8744
average				76.4096
Festuca rubra	Cu	12.445	15.77	78.9157
Festuca rubra	Cu	15.32	24.03	63.7536
Festuca rubra	Cu	13.454	15.809	85.1034
Festuca rubra	Cu	12.181	20.25	60.1531
Festuca rubra	Cu	13.219	18.284	72.2982
average				72.0448
Festuca rubra	BCH	12.421	23.09	53.7939
Festuca rubra	BCH	17.894	37.89	47.2262
Festuca rubra	BCH	9.924	18.34	54.1112
Festuca rubra	BCH	16.577	23.42	70.7814
Festuca rubra	BCH	8.992	23.99	37.4823
average				52.679
Festuca rubra	B	17.314	29.76	58.1788
Festuca rubra	B	17.949	21.78	82.4105
Festuca rubra	B	11.37	23.84	47.693
Festuca rubra	B	7.949	16.248	48.9229
Festuca rubra	B	11.494	27.88	41.2267
average				55.6864
Festuca rubra	ChM	8.99	27.45	32.7505
Festuca rubra	ChM	15.249	32.47	46.9634
Festuca rubra	ChM	11.459	25.21	45.4542
Festuca rubra	ChM	15.859	23.03	68.8624
Festuca rubra	ChM	16.27	24.61	66.1113
average				52.0283
Festuca rubra	OS	19.951	39.2	50.8954
Festuca rubra	OS	11.982	23.42	51.1614
Festuca rubra	OS	21.49	28.39	75.6957
Festuca rubra	OS	20.69	34.96	59.1819
Festuca rubra	OS	20.589	27.88	73.8486
average				62.1566
Poa pratensis	distilled water	5.951	7.684	77.4466
Poa pratensis	distilled water	9.554	11.467	83.3173
Poa pratensis	distilled water	8.303	11.023	75.3243
Poa pratensis	distilled water	7.54	9.531	79.1103
Poa pratensis	distilled water	8.081	8.539	94.6364
average				81.967
Poa pratensis	Cu	6.271	6.484	96.715
Poa pratensis	Cu	8.44	13.627	61.9359
Poa pratensis	Cu	10.95	12.341	88.7286
Poa pratensis	Cu	25.48	26.69	95.4665
Poa pratensis	Cu	12.568	13.753	91.3837
average				86.8459
Poa pratensis	BCH	14.177	20.27	69.9408
Poa pratensis	BCH	20.79	24.51	84.8225
Poa pratensis	BCH	14.135	20.24	69.837
Poa pratensis	BCH	9.185	14.936	61.4957
Poa pratensis	BCH	13.522	17.157	78.8133
average				72.9819
Poa pratensis	B	10.586	11.292	93.7478
Poa pratensis	B	11.904	13.553	87.833
Poa pratensis	B	12.059	12.302	98.0247
Poa pratensis	B	15.308	16.421	93.2221
Poa pratensis	B	8.838	11.879	74.4002
average				89.4455
Poa pratensis	ChM	11.294	16.745	67.447
Poa pratensis	ChM	7.809	10.168	76.7998
Poa pratensis	ChM	6.621	11.552	57.3148
Poa pratensis	ChM	9.21	9.929	92.7586
Poa pratensis	ChM	9.982	12.223	81.6657
average				75.1972
Poa pratensis	OS	10.579	11.886	89.0039
Poa pratensis	OS	8.295	10.592	78.3138
Poa pratensis	OS	14.621	21.91	66.7321
Poa pratensis	OS	20.429	25.19	81.0996
Poa pratensis	OS	20.21	25.27	79.9763
average				79.0251
copper soil with sorbents: BCH – biochar, B – bentonite, ChM – chicken manure, OS – organic substrates
